# Supplementary material for: Knowledge, attitude, and practice regarding the prevention of osteoporosis among middle and old-aged women of Kirtipur Municipality, Nepal
Source: PLoS One. 2024 Oct 25;19(10):e0312738. doi: 10.1371/journal.pone.0312738 (PMC11508244; doi:10.1371/journal.pone.0312738)
Supplement: S1 Data — (CSV) [file pone.0312738.s001.csv]

Ethnicity	Religion	Maritalstatus	Typeoffamily	Everattendedschool	Monthlyincome	Occucat	educationalbackground_categorized	heardofosteoporosisbefore	sourceofinfoormation_categorized	k1	k2	k3	k4	k5	k6	k7	k8	k9	k10	k11	k12	k13	k14	k15	k16	k17	k18	k19	k20	a1	a2	a3	a4	a5	a6	a7	a8	a9	a10	p1	p2	p3	p4	p5	p6	p7	p8	p9	p10
0	1	1	0	1	1	0	2	1	2	1	0	1	0	0	0	0	1	1	1	1	1	1	0	1	1	0	0	1	1	5	4	2	4	4	4	5	5	4	4	0	1	3	4	4	4	1	1	2	3
0	1	1	0	1	1	0	2	1	1	1	1	1	0	0	0	0	1	1	1	1	1	1	1	1	1	0	0	1	1	5	4	2	4	4	4	5	5	4	5	0	1	3	4	4	4	1	1	2	3
0	1	1	0	1	1	0	2	1	2	1	1	1	0	0	0	0	1	1	1	1	1	1	1	1	1	0	0	1	1	5	4	4	4	4	4	5	5	4	5	0	1	3	4	4	4	1	1	2	3
0	1	1	0	1	1	0	2	1	2	1	1	1	0	0	0	0	1	1	1	1	1	0	0	0	1	0	0	1	1	4	4	4	4	2	4	5	3	3	3	0	1	3	4	4	4	1	1	2	3
0	1	1	0	1	1	0	2	1	1	1	0	1	0	1	1	0	1	1	1	1	1	1	1	1	1	0	0	1	1	4	4	4	4	2	4	5	3	4	4	1	2	4	3	3	1	2	1	1	3
0	1	1	0	1	1	0	2	1	4	1	1	1	0	0	0	0	1	1	1	1	1	0	0	1	1	0	0	1	1	4	4	4	4	2	4	5	4	4	4	0	1	3	4	4	1	2	4	3	4
0	1	1	0	1	1	0	2	1	2	1	0	1	0	0	0	0	1	1	1	1	1	1	0	1	1	0	0	1	1	5	4	2	4	4	4	5	5	4	4	0	1	3	4	4	4	1	1	2	3
0	1	1	0	1	1	0	2	1	1	1	1	1	0	0	0	0	1	1	1	1	1	1	1	1	1	0	0	1	1	5	4	2	4	4	4	5	5	4	5	0	1	3	4	4	4	1	1	2	3
0	1	1	0	1	1	0	2	1	2	1	1	1	0	0	0	0	1	1	1	1	1	1	1	1	1	0	0	1	1	5	4	4	4	4	4	5	5	4	5	0	1	3	4	4	4	1	1	2	3
0	1	1	0	1	1	0	2	1	2	1	1	1	0	0	0	0	1	1	1	1	1	0	0	0	1	0	0	1	1	4	4	4	4	2	4	5	3	3	3	0	1	3	4	4	4	1	1	2	3
0	1	1	0	1	1	0	2	1	1	1	0	1	0	1	1	0	1	1	1	1	1	1	1	1	1	0	0	1	1	4	4	4	4	2	4	5	3	4	4	1	2	4	3	3	1	2	1	1	3
0	1	1	0	1	1	0	2	1	4	1	1	1	0	0	0	0	1	1	1	1	1	0	0	1	1	0	0	1	1	4	4	4	4	2	4	5	4	4	4	0	1	3	4	4	1	2	4	3	4
1	1	1	1	0	1	1	1	1	4	0	0	0	1	0	1	1	0	0	0	0	0	1	0	0	1	0	0	0	1	4	4	4	2	4	4	4	4	4	4	1	1	3	3	3	1	2	2	1	1
1	1	1	1	0	1	1	1	1	4	1	0	0	1	0	1	1	0	0	0	0	0	0	0	0	1	0	0	0	1	4	4	4	4	4	4	3	5	4	3	0	4	3	4	2	1	2	4	4	4
1	1	1	1	0	1	1	1	1	4	1	0	0	1	0	1	1	0	0	0	0	0	0	0	0	1	0	0	0	1	4	4	4	4	4	4	4	4	4	4	1	4	4	4	3	1	1	3	3	1
1	1	1	1	0	1	1	1	1	4	1	0	0	1	0	1	1	0	0	0	0	0	0	0	0	1	0	0	0	1	4	4	4	4	4	4	3	5	4	3	0	4	3	4	2	1	2	4	4	4
1	1	1	0	0	0	0	1	1	4	0	0	0	1	0	0	1	1	1	1	1	1	0	1	1	0	0	1	1	0	4	4	2	4	4	4	4	4	4	4	0	1	4	1	4	1	2	1	1	1
1	1	1	0	0	0	0	1	1	4	0	0	0	1	0	0	1	1	1	1	1	1	0	1	1	0	0	1	1	0	4	4	4	4	2	4	4	4	4	4	0	1	4	1	4	1	2	1	1	1
1	1	1	0	0	0	0	1	1	4	1	0	0	1	0	0	1	1	1	1	1	1	1	1	1	0	0	1	1	0	4	4	1	4	2	4	4	4	4	4	0	1	4	1	4	1	2	1	1	1
1	1	1	0	0	0	0	1	1	4	1	0	0	1	0	0	1	1	1	1	1	1	0	1	0	0	0	1	1	0	4	4	4	4	2	4	4	4	4	4	1	2	4	3	4	4	1	1	3	1
1	1	1	0	0	0	0	1	1	4	0	0	0	1	0	0	1	1	1	1	1	1	0	1	1	0	0	1	1	0	4	4	4	4	2	4	4	4	4	4	0	1	4	1	4	1	2	1	1	1
1	1	1	0	0	0	0	1	1	4	1	0	0	1	0	0	1	1	1	1	1	1	1	1	1	0	0	1	1	0	4	4	1	4	2	4	4	4	4	4	0	1	4	1	4	1	2	1	1	1
1	1	1	0	0	0	0	1	1	4	1	0	0	1	0	0	1	1	1	1	1	1	0	1	0	0	0	1	1	0	4	4	4	4	2	4	4	4	4	4	1	2	4	3	4	4	1	1	3	1
1	1	1	0	0	0	0	1	1	4	1	0	0	1	0	0	1	1	1	1	1	1	1	0	0	0	0	1	1	0	4	4	4	4	4	4	4	4	4	4	0	2	4	4	4	1	1	4	4	4
1	1	1	0	1	1	0	2	1	3	1	0	0	1	1	1	1	1	1	1	1	1	1	1	1	1	0	1	1	1	4	4	2	4	2	4	4	4	4	4	0	1	4	1	4	1	2	1	1	1
1	1	1	0	1	1	0	2	1	3	1	0	0	1	1	1	1	1	1	1	1	1	1	1	1	1	0	1	1	1	4	4	2	4	2	4	4	4	4	4	0	1	4	1	4	1	2	1	1	1
1	1	1	0	1	1	0	2	1	3	1	0	0	1	1	1	1	1	1	1	1	1	1	1	1	1	0	1	1	1	4	4	2	4	2	4	4	4	4	4	0	1	4	1	4	1	2	1	1	1
1	0	1	0	1	1	1	2	1	1	0	1	0	0	0	1	1	1	0	1	0	1	1	1	0	1	0	0	1	0	4	4	4	4	2	4	4	4	4	4	0	2	4	4	2	1	1	1	1	3
1	0	1	0	1	1	1	2	1	1	1	1	0	0	0	1	1	1	0	1	0	1	1	1	1	1	0	0	1	0	4	4	4	4	4	4	4	4	4	4	0	2	4	4	2	1	1	3	1	3
1	0	1	0	1	1	1	2	1	1	1	0	0	0	1	1	1	1	0	1	0	1	1	1	1	1	0	0	1	0	4	5	4	4	4	4	5	4	4	3	0	2	4	4	2	1	1	3	1	3
1	0	1	0	1	1	1	2	1	1	1	1	1	1	1	1	1	1	0	1	0	1	0	0	1	1	0	0	1	0	4	5	4	4	2	4	3	4	4	5	0	4	4	4	2	1	2	2	1	1
1	0	1	0	1	1	1	2	1	1	1	1	0	0	0	1	1	1	0	1	0	1	1	0	0	1	0	0	1	0	4	4	4	4	4	4	4	4	4	4	0	2	3	2	3	3	4	4	2	2
1	0	1	0	1	1	1	2	1	1	1	1	0	0	0	1	1	1	0	1	0	1	1	1	1	1	0	0	1	0	4	4	4	4	4	4	4	4	4	4	0	2	4	4	2	1	1	3	1	3
1	0	1	0	1	1	1	2	1	1	1	0	0	0	1	1	1	1	0	1	0	1	1	1	1	1	0	0	1	0	4	5	4	4	4	4	5	4	4	3	0	2	4	4	2	1	1	3	1	3
1	0	1	0	1	1	1	2	1	1	1	1	1	1	1	1	1	1	0	1	0	1	0	0	1	1	0	0	1	0	4	5	4	4	2	4	3	4	4	5	0	4	4	4	2	1	2	2	1	1
1	0	1	0	1	1	0	2	1	3	0	0	0	0	0	0	1	1	1	1	1	1	1	1	1	1	1	0	0	1	4	4	2	4	4	4	4	4	4	4	0	4	4	4	4	1	2	4	3	4
1	0	1	0	1	1	0	2	1	3	0	0	0	0	0	0	1	1	1	1	1	1	1	1	1	1	1	0	0	1	4	4	2	4	4	4	4	4	4	4	0	4	4	4	4	1	2	4	3	4
1	0	1	0	1	1	0	2	1	3	0	0	0	0	0	0	1	1	1	1	1	1	1	1	1	1	1	0	0	1	4	4	2	4	4	4	4	4	4	4	0	4	4	4	4	1	2	4	3	4
0	1	1	0	1	1	0	2	1	1	1	1	0	0	0	1	1	1	0	1	0	1	1	1	1	1	1	0	1	1	4	4	4	5	2	4	4	4	4	4	0	2	4	4	2	1	1	3	1	3
1	1	1	0	1	1	0	2	1	4	1	0	0	1	1	1	1	1	1	1	1	1	1	1	1	1	0	1	1	1	4	4	2	4	4	4	4	4	4	4	0	1	4	1	4	1	2	1	1	1
0	1	1	0	1	1	0	2	1	1	1	1	0	0	0	1	1	1	0	1	0	1	1	1	1	1	1	0	1	1	4	4	4	5	2	4	4	4	4	4	0	2	4	4	2	1	1	3	1	3
1	1	1	0	1	1	0	2	1	4	1	0	0	1	1	1	1	1	1	1	1	1	1	1	1	1	0	1	1	1	4	4	2	4	4	4	4	4	4	4	0	1	4	1	4	1	2	1	1	1
0	1	1	0	1	1	0	2	1	1	1	1	0	0	0	1	1	1	0	1	0	1	1	1	1	1	1	0	1	1	4	4	4	5	2	4	4	4	4	4	0	2	4	4	2	1	1	3	1	3
1	1	1	0	0	0	1	1	1	4	1	1	0	1	0	1	1	0	0	0	0	0	0	1	0	1	1	0	0	0	4	4	2	4	4	4	4	4	4	2	0	1	3	3	2	1	1	1	1	1
0	1	1	0	0	1	1	1	1	4	0	0	0	1	0	1	1	0	1	1	1	1	1	1	0	1	1	1	0	1	4	4	2	4	2	2	4	4	4	4	0	4	4	4	4	1	1	3	1	4
1	1	1	0	0	0	1	1	1	4	1	0	0	1	0	1	1	0	0	0	0	0	0	1	1	1	1	0	0	0	5	4	2	4	4	4	4	4	4	2	0	1	4	3	2	1	1	1	1	1
1	1	1	0	0	0	1	1	1	4	0	0	0	0	0	0	0	0	0	0	0	0	0	1	0	1	1	0	0	0	4	4	2	4	4	4	4	4	4	3	0	4	4	1	2	1	1	4	1	3
1	1	1	0	0	0	1	1	1	4	0	0	0	1	0	1	1	0	0	0	0	0	0	0	1	1	1	0	0	0	4	4	2	4	4	4	4	4	4	3	0	4	4	4	2	1	1	3	3	4
1	1	1	0	0	0	1	1	1	4	0	1	0	1	0	1	1	0	0	0	0	0	0	0	1	1	1	0	0	0	4	4	2	4	2	4	4	4	4	4	1	4	4	4	2	1	1	2	4	4
1	1	1	0	0	0	1	1	1	4	0	0	0	0	0	1	1	0	0	0	0	0	0	0	0	1	1	0	0	0	4	4	2	5	2	4	4	3	4	2	0	1	3	3	3	1	2	2	1	1
1	1	1	0	0	0	1	1	1	4	0	1	0	1	0	1	1	0	0	0	0	0	0	0	1	1	1	0	0	0	4	4	2	4	2	4	4	4	4	4	1	4	4	4	2	1	1	2	4	4
1	1	1	0	0	0	1	1	1	4	0	0	0	0	0	1	1	0	0	0	0	0	0	0	0	1	1	0	0	0	4	4	2	5	2	4	4	3	4	2	0	1	3	3	3	1	2	2	1	1
1	1	1	0	0	0	1	1	1	4	0	0	0	1	0	1	1	0	0	0	0	0	0	0	1	1	1	0	0	0	4	4	2	4	4	4	4	4	4	3	0	4	4	4	2	1	1	3	3	4
0	1	1	0	0	1	1	1	1	4	0	0	0	1	0	1	1	0	1	1	1	1	1	1	0	1	1	1	0	1	4	4	2	4	2	2	4	4	4	4	0	4	4	4	4	1	1	3	1	4
1	1	1	0	0	0	1	1	1	4	1	0	0	1	0	1	1	0	0	0	0	0	0	1	1	1	1	0	0	0	5	4	2	4	4	4	4	4	4	2	0	1	4	3	2	1	1	1	1	1
1	1	1	0	0	0	1	1	1	4	0	0	0	0	0	0	0	0	0	0	0	0	0	1	0	1	1	0	0	0	4	4	2	4	4	4	4	4	4	3	0	4	4	1	2	1	1	4	1	3
0	1	1	0	0	1	1	1	1	4	0	0	0	1	0	1	1	0	1	1	1	1	1	1	0	1	1	1	0	1	4	4	2	4	2	2	4	4	4	4	0	4	4	4	4	1	1	3	1	4
1	0	1	1	1	1	0	2	1	1	1	1	0	1	0	1	1	1	1	1	0	0	1	0	1	1	0	1	1	0	4	4	2	4	2	4	4	4	4	5	0	2	4	4	4	1	1	4	4	4
1	0	1	1	1	1	0	2	1	1	1	1	0	1	0	1	1	1	1	1	0	0	1	0	0	1	0	1	1	0	4	4	4	4	2	4	4	4	4	4	1	4	3	4	4	4	3	3	1	1
1	0	1	1	1	1	0	2	1	1	1	1	0	1	0	1	1	1	1	1	0	0	1	0	1	1	0	1	1	0	4	4	2	4	2	4	4	4	4	5	0	2	4	4	4	1	1	4	4	4
1	0	1	1	1	1	0	2	1	1	1	1	0	1	0	1	1	1	1	1	0	0	1	0	0	1	0	1	1	0	4	4	4	4	2	4	4	4	4	4	1	4	3	4	4	4	3	3	1	1
0	1	1	0	1	1	0	2	1	2	1	0	0	1	1	1	1	1	1	1	1	1	1	1	0	1	0	0	1	1	4	1	4	2	2	4	4	5	4	4	1	4	4	4	3	1	1	3	3	1
0	1	1	0	1	1	0	2	1	2	1	0	0	1	1	1	1	1	1	1	1	1	1	1	0	1	0	0	1	1	4	1	4	2	2	4	4	5	4	4	1	4	4	4	3	1	1	3	3	1
0	1	1	0	1	1	0	2	1	2	1	0	0	1	1	1	1	1	1	1	1	1	1	1	0	1	0	0	1	1	4	1	4	2	2	4	4	5	4	4	1	4	4	4	3	1	1	3	3	1
0	1	1	1	1	1	0	2	1	1	1	1	1	1	1	1	1	1	1	1	1	1	1	1	1	1	0	1	1	0	5	4	2	4	4	4	4	4	4	4	0	4	4	4	3	4	1	3	4	4
0	1	1	1	1	1	0	2	1	1	1	1	1	1	1	1	1	1	1	1	1	1	1	0	1	1	0	1	1	1	4	4	2	4	2	4	4	4	4	3	0	1	4	2	3	1	2	1	1	1
0	1	1	1	1	1	0	2	1	1	1	1	1	1	1	1	1	1	1	1	1	1	1	0	1	1	0	1	1	1	4	4	2	4	2	4	4	4	4	3	0	1	4	2	3	1	2	1	1	1
0	1	1	1	1	1	0	2	1	1	1	1	1	1	1	1	1	1	1	1	1	1	1	1	1	1	0	1	1	0	5	4	2	4	4	4	4	4	4	4	0	4	4	4	3	4	1	3	4	4
1	1	1	0	0	0	1	1	1	4	0	0	0	1	0	1	1	0	0	0	0	0	0	1	1	1	1	0	0	0	5	4	4	4	4	4	4	4	4	4	0	1	4	3	2	1	1	1	1	1
1	1	1	0	0	0	1	1	1	4	1	0	0	1	0	1	1	0	0	0	0	0	0	1	1	1	1	0	0	0	5	4	2	4	4	4	4	4	4	4	0	1	4	3	2	1	1	1	1	1
1	1	1	0	0	0	1	1	1	4	0	1	0	0	0	0	0	0	0	0	0	0	0	1	1	1	1	0	0	0	5	4	4	4	2	4	4	4	4	4	0	1	4	3	2	1	1	1	1	1
1	1	1	0	0	0	1	1	1	4	0	0	0	1	0	1	1	0	0	0	0	0	0	0	1	1	1	0	0	0	4	4	4	4	4	4	4	4	4	4	1	3	4	2	4	1	1	1	1	3
1	1	1	0	0	0	1	1	1	4	0	0	0	1	0	1	1	0	0	0	0	0	0	0	0	1	1	0	0	0	4	4	2	4	4	4	4	4	4	4	0	4	4	4	2	1	1	3	3	4
1	1	1	0	0	0	1	1	1	4	0	0	0	1	0	1	1	0	0	0	0	0	0	1	1	1	1	0	0	0	5	4	4	4	4	4	4	4	4	4	0	1	4	3	2	1	1	1	1	1
1	1	1	0	0	0	1	1	1	4	1	0	0	1	0	1	1	0	0	0	0	0	0	1	1	1	1	0	0	0	5	4	2	4	4	4	4	4	4	4	0	1	4	3	2	1	1	1	1	1
1	1	1	0	0	0	1	1	1	4	0	1	0	0	0	0	0	0	0	0	0	0	0	1	1	1	1	0	0	0	5	4	4	4	2	4	4	4	4	4	0	1	4	3	2	1	1	1	1	1
1	1	1	0	0	0	1	1	1	4	0	0	0	1	0	1	1	0	0	0	0	0	0	0	1	1	1	0	0	0	4	4	4	4	4	4	4	4	4	4	1	3	4	2	4	1	1	1	1	3
1	0	1	1	1	1	0	2	1	1	0	1	0	1	0	1	1	1	1	1	0	0	1	0	1	1	0	1	1	0	4	4	4	4	4	4	3	4	4	4	0	2	4	4	4	1	1	4	4	4
1	0	1	1	1	1	0	2	1	1	1	1	0	1	0	1	1	1	1	1	0	0	1	0	1	1	0	1	1	0	4	4	2	4	4	4	4	4	4	5	0	2	4	4	4	1	1	4	4	4
1	0	1	1	1	1	0	2	1	1	1	1	0	1	0	1	1	1	1	1	0	0	1	0	1	1	0	1	1	0	4	4	4	4	2	4	4	4	4	5	0	2	4	4	4	1	1	4	4	4
1	0	1	1	1	1	0	2	1	1	1	1	0	1	0	1	1	1	1	1	0	0	1	0	1	1	0	1	1	0	4	4	4	4	2	4	4	4	4	5	0	2	4	4	4	1	1	4	4	4
1	0	1	1	1	1	0	2	1	1	1	1	0	1	0	1	1	1	1	1	0	0	1	0	0	1	0	1	1	0	4	4	4	4	4	4	4	4	4	4	0	1	4	3	2	1	1	1	1	1
1	0	1	1	1	1	0	2	1	1	1	1	0	1	0	1	1	1	1	1	0	0	1	0	1	1	0	1	1	0	4	4	2	4	4	4	4	4	4	4	1	3	4	4	2	4	1	1	1	3
1	0	1	1	1	1	0	2	1	1	1	1	0	1	0	1	1	1	1	1	0	0	1	0	1	1	0	1	1	0	4	4	2	4	4	4	4	4	4	4	1	3	4	4	2	4	1	1	1	3
1	0	1	1	1	1	0	2	1	1	1	1	0	1	0	1	1	1	1	1	0	0	1	0	1	1	0	1	1	0	4	4	2	4	4	4	4	4	4	4	1	4	4	4	2	4	2	2	1	3
1	0	1	1	1	1	0	2	1	1	1	1	0	1	0	1	1	1	1	1	0	0	1	0	1	1	0	1	1	0	4	4	2	4	4	4	4	4	4	4	1	4	4	4	2	4	2	2	1	3
1	0	1	1	1	1	0	2	1	1	1	1	0	1	0	1	1	1	1	1	0	0	1	0	1	1	0	1	1	0	4	4	2	4	4	4	4	4	4	4	1	3	4	4	2	4	1	1	1	3
1	0	1	1	1	1	0	2	1	1	1	1	0	1	0	1	1	1	1	1	0	0	1	0	1	1	0	1	1	0	4	4	2	4	4	4	4	4	4	5	0	2	4	4	4	1	1	4	4	4
1	0	1	1	1	1	0	2	1	1	1	1	0	1	0	1	1	1	1	1	0	0	1	0	1	1	0	1	1	0	4	4	4	4	2	4	4	4	4	5	0	2	4	4	4	1	1	4	4	4
1	0	1	1	1	1	0	2	1	1	1	1	0	1	0	1	1	1	1	1	0	0	1	0	1	1	0	1	1	0	4	4	4	4	2	4	4	4	4	5	0	2	4	4	4	1	1	4	4	4
0	1	1	1	1	1	0	2	1	1	1	0	1	1	1	1	1	1	1	1	1	1	1	1	1	1	0	1	1	1	5	4	4	4	4	4	4	4	4	4	0	4	4	4	3	4	1	3	4	4
0	1	1	1	1	1	0	2	1	2	1	0	0	1	1	1	1	1	1	1	1	1	1	1	1	1	1	1	1	1	5	4	4	4	4	4	4	4	4	4	0	4	4	4	3	4	1	3	4	4
0	1	1	1	1	1	0	2	1	1	1	1	1	1	1	1	1	1	1	1	1	1	1	1	1	1	0	1	1	1	4	4	4	4	2	4	4	4	4	4	0	4	4	4	3	4	1	3	4	4
0	1	1	1	1	1	0	2	1	1	1	0	1	1	1	1	1	1	1	1	1	1	1	0	1	1	1	1	1	1	4	4	4	4	4	4	4	4	4	4	1	4	4	4	2	1	1	2	2	4
0	1	1	1	1	1	0	2	1	3	1	1	1	1	1	1	1	1	1	1	1	1	1	0	1	1	0	1	1	1	4	4	2	4	4	4	4	4	4	4	0	4	4	4	4	1	1	3	3	4
0	1	1	1	1	1	0	2	1	2	1	0	1	1	1	1	1	1	1	1	1	1	1	0	1	1	1	1	1	1	4	4	2	4	4	4	4	4	4	4	1	4	4	4	4	1	1	3	3	4
0	1	1	1	1	1	0	2	1	3	1	1	1	1	1	1	1	1	1	1	1	1	1	0	1	1	0	1	1	1	4	4	2	4	4	4	4	4	4	4	0	4	4	4	4	1	1	3	3	4
0	1	1	1	1	1	0	2	1	2	1	0	1	1	1	1	1	1	1	1	1	1	1	0	1	1	1	1	1	1	4	4	2	4	4	4	4	4	4	4	1	4	4	4	4	1	1	3	3	4
0	1	1	1	1	1	0	2	1	1	1	0	1	1	1	1	1	1	1	1	1	1	1	1	1	1	0	1	1	1	5	4	4	4	4	4	4	4	4	4	0	4	4	4	3	4	1	3	4	4
0	1	1	1	1	1	0	2	1	2	1	0	0	1	1	1	1	1	1	1	1	1	1	1	1	1	1	1	1	1	5	4	4	4	4	4	4	4	4	4	0	4	4	4	3	4	1	3	4	4
0	1	1	1	1	1	0	2	1	1	1	1	1	1	1	1	1	1	1	1	1	1	1	1	1	1	0	1	1	1	4	4	4	4	2	4	4	4	4	4	0	4	4	4	3	4	1	3	4	4
0	1	1	1	1	1	0	2	1	1	1	0	1	1	1	1	1	1	1	1	1	1	1	0	1	1	1	1	1	1	4	4	4	4	4	4	4	4	4	4	1	4	4	4	2	1	1	2	2	4
0	1	1	1	1	1	0	2	1	2	1	1	0	0	0	1	1	1	1	1	1	1	1	1	1	1	0	1	1	1	4	4	4	4	4	4	4	4	4	4	1	4	4	4	3	1	1	3	4	4
0	1	1	1	1	1	0	2	1	2	1	1	0	0	0	1	1	1	1	1	1	1	1	1	1	1	0	1	1	1	4	4	4	4	4	4	4	4	4	4	1	4	4	4	3	1	1	3	4	4
0	1	1	1	1	1	0	2	1	2	1	1	0	0	0	1	1	1	1	1	1	1	1	1	1	1	0	1	1	1	4	4	4	4	4	4	4	4	4	4	1	4	4	4	3	1	1	3	4	4
0	1	1	0	1	1	0	2	1	2	1	1	1	0	0	0	0	1	1	1	1	1	0	1	1	1	0	0	1	1	4	4	2	4	2	4	4	4	4	4	1	2	3	4	2	1	1	1	1	4
0	1	1	0	1	1	0	2	1	4	1	1	1	0	0	0	0	1	1	1	1	1	1	1	1	1	0	0	1	1	4	4	2	4	2	4	4	4	4	4	1	2	3	4	2	1	1	1	1	4
0	1	1	0	1	1	0	2	1	1	1	1	1	0	0	0	0	1	1	1	1	1	1	1	1	1	0	0	1	1	4	4	2	4	2	4	4	4	4	3	0	4	4	4	3	1	1	3	3	4
0	1	1	0	1	1	0	2	1	4	1	1	1	0	0	0	0	1	1	1	1	1	1	1	1	1	0	0	1	1	4	4	2	4	2	4	4	4	4	4	1	2	3	4	2	1	1	1	1	4
0	1	1	0	1	1	0	2	1	1	1	1	1	0	0	0	0	1	1	1	1	1	1	1	1	1	0	0	1	1	4	4	2	4	2	4	4	4	4	3	0	4	4	4	3	1	1	3	3	4
0	1	1	0	1	1	0	2	1	4	0	0	1	0	0	0	0	0	1	1	1	1	0	0	0	1	0	0	1	1	5	4	2	4	4	4	4	5	4	5	1	4	4	4	2	4	3	1	1	2
0	1	1	0	1	1	0	2	1	1	0	0	1	0	0	0	0	1	1	1	1	1	0	0	0	1	0	0	1	1	5	4	2	4	4	4	4	4	4	4	1	4	4	4	2	4	2	2	1	3
0	1	1	0	1	1	0	2	1	1	0	0	1	0	0	0	0	1	1	1	1	1	1	1	1	1	0	0	1	1	5	4	2	4	2	4	5	5	4	4	1	4	4	4	2	4	3	1	1	2
0	1	1	0	1	1	0	2	1	2	0	0	1	0	0	0	0	1	1	1	1	1	0	1	1	1	0	0	1	1	5	4	2	4	4	4	5	5	4	5	1	4	4	4	2	4	2	2	1	3
0	1	1	0	1	1	0	2	1	2	0	0	1	0	0	0	0	1	1	1	1	1	0	1	1	1	0	0	1	1	4	4	2	4	4	4	4	4	4	4	1	4	4	4	3	1	1	3	3	4
0	1	1	0	1	1	0	2	1	4	1	1	1	0	0	0	0	1	1	1	1	1	1	1	1	1	0	0	1	1	4	4	2	4	2	4	4	4	4	4	1	4	4	4	4	1	1	3	3	4
0	1	1	0	1	1	0	2	1	3	1	0	1	0	0	0	0	1	1	1	1	1	1	0	1	1	0	0	1	1	4	4	2	4	4	4	4	4	4	4	1	4	4	4	2	1	1	2	4	4
0	1	1	0	1	1	0	2	1	3	1	0	1	0	0	0	0	1	1	1	1	1	1	0	1	1	0	0	1	1	4	4	2	4	4	4	4	4	4	4	1	4	4	4	2	1	1	2	4	4
0	1	1	0	1	1	0	2	1	4	0	0	1	0	0	0	0	0	1	1	1	1	0	0	0	1	0	0	1	1	5	4	2	4	4	4	4	5	4	5	1	4	4	4	2	4	3	1	1	2
0	1	1	0	1	1	0	2	1	1	0	0	1	0	0	0	0	1	1	1	1	1	0	0	0	1	0	0	1	1	5	4	2	4	4	4	4	4	4	4	1	4	4	4	2	4	2	2	1	3
0	1	1	0	1	1	0	2	1	1	0	0	1	0	0	0	0	1	1	1	1	1	1	1	1	1	0	0	1	1	5	4	2	4	2	4	5	5	4	4	1	4	4	4	2	4	3	1	1	2
0	1	1	0	1	1	0	2	1	2	0	0	1	0	0	0	0	1	1	1	1	1	0	1	1	1	0	0	1	1	5	4	2	4	4	4	5	5	4	5	1	4	4	4	2	4	2	2	1	3
1	1	1	1	1	0	1	2	1	2	0	0	0	0	1	0	1	1	1	1	1	1	0	1	1	0	1	0	1	1	4	4	2	4	4	4	4	4	4	3	0	4	4	3	1	1	2	1	4	1
1	1	1	1	1	0	1	2	1	4	0	0	0	0	1	0	1	1	1	1	1	1	0	0	1	0	1	0	1	1	4	4	2	4	2	4	4	4	4	3	0	4	4	3	1	1	2	1	4	1
1	0	1	0	1	1	0	2	1	2	1	0	0	0	0	0	1	1	1	1	1	1	0	1	1	0	1	0	0	1	4	5	2	4	4	4	3	4	4	2	1	4	4	3	3	1	2	1	1	3
1	1	1	1	1	0	1	2	1	3	0	0	0	0	1	0	1	1	1	1	1	1	0	0	1	0	1	0	1	1	4	4	2	4	4	4	4	4	4	4	0	4	3	2	3	1	2	3	1	3
1	0	1	0	1	1	0	2	1	1	1	0	0	0	0	0	1	1	1	1	1	1	1	0	1	1	1	0	0	1	4	4	2	4	2	4	4	4	3	4	1	3	4	2	4	1	1	1	1	3
1	1	1	0	1	1	1	2	1	1	1	0	0	1	0	1	1	1	0	1	1	1	1	1	1	0	0	0	1	0	4	4	4	4	2	4	4	4	3	3	1	4	4	4	4	1	2	1	3	1
1	1	1	1	1	0	1	2	1	3	0	0	0	0	1	0	1	1	1	1	1	1	1	0	1	0	1	0	1	1	4	4	2	4	4	4	4	4	4	4	1	4	4	4	4	4	1	3	1	1
1	0	1	0	1	1	0	2	1	2	1	0	0	0	0	0	1	1	1	1	1	1	0	0	1	1	1	0	0	1	4	4	2	4	2	4	4	4	4	4	0	4	4	4	3	4	1	3	4	4
1	0	1	0	1	1	0	2	1	1	1	0	0	0	0	0	1	1	1	1	1	1	1	0	1	1	1	0	0	1	4	4	2	4	4	4	4	4	4	4	0	4	4	4	4	1	1	3	3	4
1	0	1	0	1	1	0	2	1	1	1	0	0	0	0	0	1	1	1	1	1	1	1	0	1	1	1	0	0	1	4	4	2	4	4	4	4	4	4	4	0	4	4	4	4	1	1	3	3	4
1	1	1	1	1	0	1	2	1	2	0	0	0	0	1	0	1	1	1	1	1	1	0	1	1	0	1	0	1	1	4	4	2	4	4	4	4	4	4	3	0	4	4	3	1	1	2	1	4	1
1	1	1	1	1	0	1	2	1	4	0	0	0	0	1	0	1	1	1	1	1	1	0	0	1	0	1	0	1	1	4	4	2	4	2	4	4	4	4	3	0	4	4	3	1	1	2	1	4	1
1	0	1	0	1	1	0	2	1	2	1	0	0	0	0	0	1	1	1	1	1	1	0	1	1	0	1	0	0	1	4	5	2	4	4	4	3	4	4	2	1	4	4	3	3	1	2	1	1	3
1	1	1	1	1	0	1	2	1	3	0	0	0	0	1	0	1	1	1	1	1	1	0	0	1	0	1	0	1	1	4	4	2	4	4	4	4	4	4	4	0	4	3	2	3	1	2	3	1	3
1	0	1	0	1	1	0	2	1	1	1	0	0	0	0	0	1	1	1	1	1	1	1	0	1	1	1	0	0	1	4	4	2	4	2	4	4	4	3	4	1	3	4	2	4	1	1	1	1	3
1	1	1	0	1	1	1	2	1	1	1	0	0	1	0	1	1	1	0	1	1	1	1	1	1	0	0	0	1	0	4	4	4	4	2	4	4	4	3	3	1	4	4	4	4	1	2	1	3	1
1	1	1	1	1	0	1	2	1	3	0	0	0	0	1	0	1	1	1	1	1	1	1	0	1	0	1	0	1	1	4	4	2	4	4	4	4	4	4	4	1	4	4	4	4	4	1	3	1	1
1	0	1	0	1	1	0	2	1	2	1	0	0	0	0	0	1	1	1	1	1	1	0	0	1	1	1	0	0	1	4	4	2	4	2	4	4	4	4	4	0	4	4	4	3	4	1	3	4	4
1	1	1	1	1	0	1	2	1	2	0	0	0	0	1	0	1	1	1	1	1	1	0	1	1	0	1	0	1	1	4	4	2	4	4	4	4	4	4	3	0	4	4	3	1	1	2	1	4	1
1	1	1	1	1	0	1	2	1	4	0	0	0	0	1	0	1	1	1	1	1	1	0	0	1	0	1	0	1	1	4	4	2	4	2	4	4	4	4	3	0	4	4	3	1	1	2	1	4	1
1	0	1	0	1	1	0	2	1	4	0	0	0	0	0	0	1	1	1	1	1	1	1	1	1	0	1	0	0	1	2	4	2	4	4	4	4	4	4	4	0	4	4	2	4	1	2	4	3	4
1	0	1	0	1	1	0	2	1	2	1	0	0	0	0	0	1	1	1	1	1	1	1	0	1	1	1	0	0	1	4	5	2	4	4	4	4	4	4	4	0	1	3	4	4	1	2	4	3	4
1	0	1	0	1	1	0	2	1	2	1	0	0	0	0	0	1	1	1	1	1	1	1	0	1	1	1	0	0	1	4	5	2	4	2	4	4	4	4	5	0	1	3	4	4	1	2	4	3	4
1	0	1	0	1	1	0	2	1	1	1	0	0	0	0	0	1	1	1	1	1	1	1	0	1	1	1	0	0	1	4	5	2	4	2	4	4	4	4	5	0	1	3	4	4	1	2	4	3	4
1	1	1	0	1	1	1	2	1	1	1	0	0	1	0	1	1	1	0	1	1	1	1	1	1	0	0	0	1	0	4	4	4	4	4	4	4	4	4	4	1	4	4	4	4	4	1	3	1	1
1	0	1	0	1	1	0	2	1	2	1	0	0	0	0	1	1	1	1	1	1	1	1	0	1	1	1	0	0	1	4	4	2	4	2	4	4	3	3	3	0	1	3	4	4	1	2	4	3	4
1	0	1	0	1	1	0	2	1	4	1	0	0	0	0	0	1	1	1	1	1	1	1	1	1	1	1	0	0	1	4	4	2	4	4	4	4	4	4	4	0	2	4	4	2	1	1	3	1	3
1	0	1	0	1	1	0	2	1	4	1	0	0	0	0	0	1	1	1	1	1	1	1	0	1	0	1	0	0	1	4	4	2	4	4	4	4	4	4	4	1	4	4	4	2	1	1	2	2	4
1	0	1	0	1	1	0	2	1	2	1	0	0	0	0	0	1	1	1	1	1	1	1	0	1	1	1	0	0	1	4	5	2	4	4	4	4	4	4	4	0	1	3	4	4	1	2	4	3	4
1	0	1	0	1	1	0	2	1	2	1	0	0	0	0	0	1	1	1	1	1	1	1	0	1	1	1	0	0	1	4	5	2	4	2	4	4	4	4	5	0	1	3	4	4	1	2	4	3	4
1	0	1	0	1	1	0	2	1	1	1	0	0	0	0	0	1	1	1	1	1	1	1	0	1	1	1	0	0	1	4	5	2	4	2	4	4	4	4	5	0	1	3	4	4	1	2	4	3	4
1	1	1	0	1	1	1	2	1	1	1	0	0	1	0	1	1	1	0	1	1	1	1	1	1	0	0	0	1	0	4	4	4	4	4	4	4	4	4	4	1	4	4	4	4	4	1	3	1	1
1	0	1	0	1	1	0	2	1	2	1	0	0	0	0	1	1	1	1	1	1	1	1	0	1	1	1	0	0	1	4	4	2	4	2	4	4	3	3	3	0	1	3	4	4	1	2	4	3	4
1	0	1	0	1	1	0	2	1	4	1	0	0	0	0	0	1	1	1	1	1	1	1	1	1	1	1	0	0	1	4	4	2	4	4	4	4	4	4	4	0	2	4	4	2	1	1	3	1	3
1	1	1	0	1	1	0	2	1	4	1	1	1	1	1	1	1	1	1	1	1	1	1	0	1	1	0	1	1	1	4	4	2	4	2	4	4	4	4	4	1	4	4	4	4	1	1	3	3	4
1	1	1	0	1	1	0	2	1	3	1	0	1	0	1	0	1	1	1	1	1	1	1	0	1	1	0	1	1	1	4	4	2	4	4	4	4	4	4	3	1	4	4	4	4	1	1	3	3	4
1	1	1	0	1	1	0	2	1	4	1	1	1	1	1	1	1	1	1	1	1	1	1	0	1	1	0	1	1	1	4	4	2	4	2	4	4	4	4	4	1	4	4	4	4	1	1	3	3	4
1	1	1	0	1	1	0	2	1	3	1	0	1	0	1	0	1	1	1	1	1	1	1	0	1	1	0	1	1	1	4	4	2	4	4	4	4	4	4	3	1	4	4	4	4	1	1	3	3	4
1	1	1	0	1	1	0	2	1	1	1	0	1	0	0	0	1	1	1	1	1	1	1	0	1	1	0	1	1	1	5	4	4	4	2	4	4	4	4	4	1	4	4	3	3	1	1	1	3	4
1	1	1	0	1	1	0	2	1	1	1	1	1	1	1	1	1	1	1	1	1	1	1	0	1	1	0	1	1	1	4	4	4	4	2	4	4	4	4	4	0	4	4	4	3	1	1	1	1	4
1	1	1	0	1	1	0	2	1	1	1	0	1	1	0	1	1	1	1	1	1	1	1	0	1	1	0	1	1	1	5	4	2	4	4	4	4	5	4	4	1	4	4	4	3	1	1	3	3	4
1	1	1	0	1	1	0	2	1	3	1	0	1	1	1	1	1	1	1	1	1	1	1	0	1	1	0	1	1	1	4	4	4	4	4	4	4	5	3	3	0	4	3	4	2	1	1	3	1	1
1	1	1	0	1	1	0	2	1	4	1	0	1	0	0	0	1	1	1	1	1	1	1	0	1	1	0	1	1	1	4	4	4	4	4	4	4	4	4	4	1	4	4	4	4	1	1	3	3	4
1	1	1	0	1	1	0	2	1	1	1	1	1	1	1	1	1	1	1	1	1	1	1	0	1	1	0	1	1	1	4	4	4	4	2	4	4	4	4	4	0	4	4	4	3	1	1	1	1	4
1	1	1	0	1	1	0	2	1	1	1	0	1	1	0	1	1	1	1	1	1	1	1	0	1	1	0	1	1	1	5	4	2	4	4	4	4	5	4	4	1	4	4	4	3	1	1	3	3	4
1	1	1	0	1	1	0	2	1	3	1	0	1	1	1	1	1	1	1	1	1	1	1	0	1	1	0	1	1	1	4	4	4	4	4	4	4	5	3	3	0	4	3	4	2	1	1	3	1	1
1	1	1	0	1	1	0	2	1	1	1	1	1	1	1	1	1	1	1	1	1	1	1	0	1	1	0	1	1	1	4	4	4	4	2	4	4	4	4	4	0	4	4	4	3	1	1	1	1	4
1	1	1	0	1	1	0	2	1	1	1	0	1	1	0	1	1	1	1	1	1	1	1	0	1	1	0	1	1	1	5	4	2	4	4	4	4	5	4	4	1	4	4	4	3	1	1	3	3	4
1	1	1	1	0	1	1	1	1	4	1	0	0	1	0	1	1	0	0	0	0	0	1	0	0	1	0	0	0	1	4	4	4	4	4	4	4	4	4	3	1	1	4	2	3	1	2	1	1	1
1	1	1	0	0	1	1	1	1	4	1	1	1	1	0	1	1	1	1	1	1	1	1	1	1	1	1	0	1	1	4	4	2	4	2	4	4	4	3	4	0	2	2	3	1	1	1	2	1	2
1	1	1	1	0	1	1	1	1	4	1	0	0	1	0	1	1	0	0	0	0	0	1	0	0	1	0	0	0	1	4	4	2	4	2	2	4	4	4	3	0	4	4	4	4	1	1	3	3	4
1	1	1	0	0	1	1	1	1	4	1	1	0	0	0	1	1	1	1	1	1	1	0	0	1	1	1	0	1	1	4	4	2	4	2	4	4	4	4	4	0	1	4	1	4	1	2	1	1	1
1	1	1	0	0	1	1	1	1	4	1	1	1	1	0	1	1	1	1	1	1	1	1	1	1	1	1	0	1	1	4	4	2	4	2	4	4	4	3	4	0	2	2	3	1	1	1	2	1	2
1	1	1	1	0	1	1	1	1	4	1	0	0	1	0	1	1	0	0	0	0	0	1	0	0	1	0	0	0	1	4	4	2	4	2	2	4	4	4	3	0	4	4	4	4	1	1	3	3	4
1	1	1	0	0	1	1	1	1	4	1	1	0	0	0	1	1	1	1	1	1	1	0	0	1	1	1	0	1	1	4	4	2	4	2	4	4	4	4	4	0	1	4	1	4	1	2	1	1	1
1	1	1	1	0	1	1	1	1	4	1	0	0	1	0	1	1	0	0	0	0	0	1	0	0	1	0	0	0	1	4	4	4	4	4	4	4	4	4	3	1	1	4	2	3	1	2	1	1	1
0	1	1	0	1	1	0	2	1	4	1	0	1	0	0	0	0	1	1	1	1	1	0	0	1	1	0	0	1	1	4	4	2	4	2	4	5	4	4	4	0	1	3	4	4	4	1	1	2	3
0	1	1	0	1	1	0	2	1	4	1	0	1	0	0	0	0	1	1	1	1	1	0	0	1	1	0	0	1	1	4	4	2	4	2	4	5	4	4	4	0	1	3	4	4	4	1	1	2	3
0	1	1	0	1	1	0	2	1	2	1	1	0	1	1	1	1	1	1	1	1	1	1	1	0	1	0	0	1	1	4	1	2	2	4	4	4	5	4	4	1	4	4	4	3	1	1	3	3	1
0	1	1	0	1	1	0	2	1	2	1	1	0	1	1	1	1	1	1	1	1	1	1	1	0	1	0	0	1	1	4	1	2	2	4	4	4	5	4	4	1	4	4	4	3	1	1	3	3	1
0	1	1	0	1	1	0	2	1	2	1	1	0	1	1	1	1	1	1	1	1	1	1	1	0	1	0	0	1	1	4	1	2	2	4	4	4	5	4	4	1	4	4	4	3	1	1	3	3	1
1	1	1	1	0	1	1	1	1	4	1	0	0	1	0	1	1	0	0	0	0	0	1	0	0	1	0	0	0	1	5	5	4	4	4	4	5	5	4	3	1	1	3	3	3	1	2	2	1	1
1	1	1	1	0	1	1	1	1	4	1	0	0	0	0	1	1	0	0	0	0	0	1	0	0	1	0	0	0	1	5	5	4	4	4	4	4	5	4	3	1	1	3	3	3	1	2	2	1	1
1	1	1	1	0	1	1	1	1	4	1	0	0	1	0	1	1	0	0	0	0	0	1	0	0	1	0	0	0	1	5	5	4	4	4	4	4	4	4	3	1	1	3	3	3	1	2	2	1	1
1	1	1	0	0	1	1	1	1	1	0	0	0	0	0	1	1	0	1	1	1	1	0	1	1	1	1	0	1	1	4	4	2	4	2	5	4	5	3	4	0	4	4	4	4	1	2	1	2	2
1	1	1	1	0	1	1	1	1	4	1	0	0	1	0	1	1	0	0	0	0	0	1	0	0	1	0	0	0	0	4	4	4	4	2	5	5	3	4	3	1	1	3	3	3	1	2	2	1	1
1	1	1	0	0	1	1	1	1	4	1	0	0	1	0	1	1	1	1	1	1	1	1	0	0	1	1	0	1	0	4	4	4	4	4	5	4	4	4	4	0	2	2	3	1	1	1	2	1	2
1	1	1	1	0	1	1	1	1	4	1	0	0	1	0	1	1	0	0	0	0	0	1	0	0	1	0	0	0	1	4	4	2	4	4	4	4	4	4	4	1	4	4	4	4	1	1	3	3	4
1	1	1	1	0	1	1	1	1	4	1	0	0	1	0	1	1	0	0	0	0	0	1	0	0	1	0	0	0	1	4	4	2	4	2	4	4	4	4	4	0	2	4	4	2	1	1	3	1	3
1	1	1	1	0	1	1	1	1	4	1	0	0	1	0	1	1	0	0	0	0	0	1	0	0	1	0	0	0	1	4	4	2	4	2	4	4	4	4	4	0	2	4	4	2	1	1	3	1	3
1	1	1	1	0	1	1	1	1	4	1	0	0	1	0	1	1	0	0	0	0	0	1	0	0	1	0	0	0	1	4	4	2	4	4	4	4	4	4	4	1	4	4	4	4	1	1	3	3	4
1	1	1	1	0	1	1	1	1	4	1	0	0	1	0	1	1	0	0	0	0	0	1	0	0	1	0	0	0	1	5	5	4	4	4	4	5	5	4	3	1	1	3	3	3	1	2	2	1	1
1	1	1	1	0	1	1	1	1	4	1	0	0	0	0	1	1	0	0	0	0	0	1	0	0	1	0	0	0	1	5	5	4	4	4	4	4	5	4	3	1	1	3	3	3	1	2	2	1	1
1	1	1	1	0	1	1	1	1	4	1	0	0	1	0	1	1	0	0	0	0	0	1	0	0	1	0	0	0	1	5	5	4	4	4	4	4	4	4	3	1	1	3	3	3	1	2	2	1	1
1	1	1	0	0	1	1	1	1	1	0	0	0	0	0	1	1	0	1	1	1	1	0	1	1	1	1	0	1	1	4	4	2	4	2	5	4	5	3	4	0	4	4	4	4	1	2	1	2	2
1	1	1	1	0	1	1	1	1	4	1	0	0	1	0	1	1	0	0	0	0	0	1	0	0	1	0	0	0	0	4	4	4	4	2	5	5	3	4	3	1	1	3	3	3	1	2	2	1	1
0	0	1	0	1	1	0	2	1	4	1	1	0	1	0	0	1	1	1	1	1	0	1	1	1	0	0	1	1	1	4	4	4	4	5	4	4	4	4	4	0	4	4	2	2	1	1	2	2	4
0	1	1	0	1	1	0	2	1	2	1	1	1	0	0	0	0	1	1	1	1	1	1	0	1	1	0	0	1	1	2	4	2	4	2	4	4	4	4	4	0	4	4	3	2	1	1	1	4	4
0	1	1	0	1	1	0	2	1	2	1	0	1	0	0	0	0	1	1	1	1	1	1	1	1	1	0	0	1	1	5	4	2	4	4	4	5	4	4	5	0	2	4	4	2	1	1	3	1	3
0	1	1	0	1	1	0	2	1	1	1	0	1	0	1	1	0	1	1	1	1	1	1	1	1	1	0	0	1	1	5	4	4	4	4	4	5	5	4	5	0	2	4	4	2	1	1	3	1	3
0	0	1	0	1	1	0	2	1	2	1	1	0	1	0	0	1	1	1	1	1	0	1	1	0	0	0	1	1	1	4	4	5	4	4	4	3	5	4	3	0	1	4	4	3	3	1	1	3	4
0	1	1	0	1	1	0	2	1	1	1	1	1	0	0	0	0	1	1	1	1	1	0	1	1	1	0	0	1	1	4	4	5	4	4	4	3	5	4	2	1	3	4	4	2	1	2	1	1	1
0	1	1	0	1	1	0	2	1	3	1	1	1	0	1	0	0	1	1	1	1	1	0	0	0	1	0	0	1	1	4	4	4	4	2	4	5	3	5	3	0	2	4	4	2	1	1	3	1	3
0	0	1	0	1	1	0	2	1	2	1	1	0	1	0	0	1	1	1	1	1	0	1	1	1	0	0	1	1	1	4	4	4	4	4	4	4	4	4	3	1	1	4	2	3	1	2	1	1	1
0	1	1	0	1	1	0	2	1	4	1	1	0	0	0	0	0	1	1	1	1	1	0	1	0	1	0	0	1	1	4	4	2	4	2	4	4	4	4	4	1	4	4	4	3	1	1	3	4	4
0	1	1	0	1	1	0	2	1	2	1	0	1	0	0	0	0	1	1	1	1	1	1	1	1	1	0	0	1	1	5	4	2	4	4	4	5	4	4	5	0	2	4	4	2	1	1	3	1	3
0	1	1	0	1	1	0	2	1	1	1	0	1	0	1	1	0	1	1	1	1	1	1	1	1	1	0	0	1	1	5	4	4	4	4	4	5	5	4	5	0	2	4	4	2	1	1	3	1	3
0	0	1	0	1	1	0	2	1	2	1	1	0	1	0	0	1	1	1	1	1	0	1	1	0	0	0	1	1	1	4	4	5	4	4	4	3	5	4	3	0	1	4	4	3	3	1	1	3	4
0	1	1	0	1	1	0	2	1	1	1	1	1	0	0	0	0	1	1	1	1	1	0	1	1	1	0	0	1	1	4	4	5	4	4	4	3	5	4	2	1	3	4	4	2	1	2	1	1	1
0	1	1	0	1	1	0	2	1	3	1	1	1	0	1	0	0	1	1	1	1	1	0	0	0	1	0	0	1	1	4	4	4	4	2	4	5	3	5	3	0	2	4	4	2	1	1	3	1	3
1	1	1	0	1	1	1	2	1	1	1	1	1	1	0	1	1	1	1	1	1	1	1	1	1	1	1	0	1	1	5	4	2	4	2	4	4	4	4	4	0	2	3	4	2	1	1	1	1	4
1	1	1	0	1	1	1	2	1	2	1	1	1	1	1	1	1	1	1	1	1	1	1	0	1	1	1	0	1	1	4	4	2	4	2	4	4	4	4	4	0	2	3	4	2	1	1	1	1	4
1	1	1	0	1	1	1	2	1	3	1	0	1	1	1	1	1	1	1	1	1	1	1	0	1	1	1	0	1	1	4	4	2	4	2	4	4	4	4	4	0	2	3	4	2	1	1	1	1	4
1	1	1	0	1	1	1	2	1	2	1	1	1	1	1	1	1	1	1	1	1	1	1	0	1	1	1	0	1	1	4	4	2	4	2	4	4	4	4	4	0	2	3	4	2	1	1	1	1	4
1	1	1	0	1	1	1	2	1	3	1	0	1	1	1	1	1	1	1	1	1	1	1	0	1	1	1	0	1	1	4	4	2	4	2	4	4	4	4	4	0	2	3	4	2	1	1	1	1	4
1	1	1	0	1	1	1	2	1	2	1	1	1	1	1	1	1	1	1	1	1	1	1	0	1	1	1	0	1	1	4	4	2	4	2	4	4	4	4	4	0	2	3	4	2	1	1	1	1	4
1	1	1	0	1	1	1	2	1	3	1	0	1	1	1	1	1	1	1	1	1	1	1	0	1	1	1	0	1	1	4	4	2	4	2	4	4	4	4	4	0	2	3	4	2	1	1	1	1	4
0	1	1	0	1	1	0	2	1	1	0	1	1	1	1	1	1	1	1	1	1	1	1	1	0	1	1	1	0	1	4	4	2	4	2	2	4	5	4	4	1	4	4	4	4	1	1	3	1	4
0	1	1	0	1	1	0	2	1	1	0	1	1	1	1	1	1	1	1	1	1	1	1	1	0	1	1	1	0	1	4	4	2	4	2	2	4	5	4	4	1	4	4	4	4	1	1	3	1	4
0	1	1	0	1	1	0	2	1	1	0	1	1	1	1	1	1	1	1	1	1	1	1	1	0	1	1	1	0	1	4	4	2	4	2	2	4	5	4	4	1	4	4	4	4	1	1	3	1	4
1	1	1	0	1	1	0	2	1	3	1	0	1	0	0	0	1	1	1	1	1	1	1	0	1	1	0	1	1	1	4	4	4	4	2	4	4	4	4	4	1	4	4	4	3	1	1	3	1	4
1	1	1	0	1	1	0	2	1	3	1	0	1	0	0	0	1	1	1	1	1	1	1	0	1	1	0	1	1	1	4	4	4	4	2	4	4	4	4	4	1	4	4	4	3	1	1	3	1	4
1	1	1	0	1	1	0	2	1	3	1	0	1	0	0	0	1	1	1	1	1	1	1	0	1	1	0	1	1	1	4	4	4	4	2	4	4	4	4	4	1	4	4	4	3	1	1	3	1	4
1	1	1	1	1	1	0	2	1	4	0	0	0	1	1	1	1	1	0	1	0	1	1	1	1	1	1	1	1	1	4	5	1	4	2	2	4	4	4	4	0	2	3	3	4	1	2	1	1	1
1	1	1	1	1	1	0	2	1	4	0	0	0	1	1	1	1	1	0	1	0	1	1	1	1	1	1	1	1	1	4	5	2	4	2	2	4	4	4	4	0	2	3	3	4	1	2	1	1	1
1	1	1	1	1	1	0	2	1	4	0	0	0	1	1	1	1	1	0	1	0	1	1	1	1	1	1	1	1	1	4	5	2	4	2	2	4	4	4	4	0	2	3	3	4	1	2	1	1	1
1	1	1	1	1	1	0	2	1	4	0	0	0	1	1	1	1	1	0	1	0	1	1	1	1	1	1	1	1	1	4	5	2	4	2	2	4	4	4	4	0	2	3	3	4	1	2	1	1	1
1	1	1	1	1	1	0	2	1	4	0	0	0	1	1	1	1	1	0	1	0	1	1	1	1	1	1	1	1	1	4	5	2	4	2	2	4	4	4	4	0	2	3	3	4	1	2	1	1	1
1	1	1	1	1	1	0	2	1	4	0	0	0	1	1	1	1	1	0	1	0	1	0	1	0	1	1	1	1	1	4	5	2	4	2	2	4	4	4	3	0	4	3	4	4	1	1	1	3	1
1	1	1	1	1	1	0	2	1	4	1	1	0	1	1	1	1	1	1	1	0	1	1	1	1	1	1	1	1	1	4	4	2	4	2	2	4	4	4	4	1	2	4	3	3	1	2	1	1	3
1	1	1	1	1	1	0	2	1	4	0	0	1	1	1	1	1	1	0	1	0	1	1	1	1	1	1	1	1	1	4	4	2	4	2	2	4	4	4	4	0	1	4	3	1	1	1	1	1	4
1	1	1	1	1	1	0	2	1	4	1	0	1	1	1	1	1	1	0	1	0	1	1	1	1	1	1	1	1	1	4	4	2	4	2	2	4	4	4	4	0	1	4	3	1	1	1	1	1	4
1	1	1	1	1	1	0	2	1	4	0	0	0	1	1	1	1	1	0	1	0	1	1	1	1	1	1	1	1	1	4	3	2	4	2	2	4	3	4	4	0	4	4	4	2	4	3	1	1	2
1	1	1	1	1	1	0	2	1	4	0	0	0	1	1	1	1	1	0	1	0	1	1	1	1	1	1	1	1	1	4	3	2	4	2	2	4	3	4	4	0	4	4	4	2	4	3	1	1	2
1	1	1	1	1	1	0	2	1	4	1	0	1	1	1	1	1	1	0	1	0	1	1	1	1	1	1	1	1	1	4	4	2	4	2	2	4	4	4	4	0	1	4	3	1	1	1	1	1	4
1	1	1	1	1	1	0	2	1	4	0	0	0	1	1	1	1	1	0	1	0	1	1	1	1	1	1	1	1	1	4	5	2	4	2	2	4	4	4	4	0	2	3	3	4	1	2	1	1	1
1	1	1	1	1	1	0	2	1	4	0	0	0	1	1	1	1	1	0	1	0	1	1	1	1	1	1	1	1	1	4	5	2	4	2	2	4	4	4	4	0	2	3	3	4	1	2	1	1	1
1	1	1	1	1	1	0	2	1	4	0	0	0	1	1	1	1	1	0	1	0	1	1	1	1	1	1	1	1	1	4	5	2	4	2	2	4	4	4	4	0	2	3	3	4	1	2	1	1	1
1	1	1	1	1	1	0	2	1	4	0	0	0	1	1	1	1	1	0	1	0	1	1	1	1	1	1	1	1	1	4	5	2	4	2	2	4	4	4	4	0	2	3	3	4	1	2	1	1	1
1	1	1	1	1	1	0	2	1	4	0	0	0	1	1	1	1	1	0	1	0	1	0	1	0	1	1	1	1	1	4	5	2	4	2	2	4	4	4	3	0	4	3	4	4	1	1	1	3	1
0	1	1	0	1	0	0	2	1	4	0	1	0	1	0	0	1	1	1	1	0	1	0	1	0	0	1	0	0	1	4	4	2	4	2	4	4	4	4	4	0	1	4	3	1	1	1	1	1	4
0	1	1	0	1	0	0	2	1	4	1	1	1	1	1	1	1	1	1	1	0	1	0	0	0	0	1	0	0	1	4	4	4	4	2	5	4	3	3	3	1	4	4	4	4	1	2	1	3	1
0	1	1	0	1	0	0	2	1	4	1	0	1	1	1	0	1	1	1	1	0	1	1	0	0	0	1	0	0	1	4	4	4	4	4	4	4	3	4	4	0	4	4	3	4	4	1	1	1	3
0	1	1	0	1	0	0	2	1	4	0	1	0	1	0	0	1	1	1	1	0	1	0	1	0	0	1	0	0	1	4	4	2	4	2	4	4	4	4	4	0	1	4	3	1	1	1	1	1	4
0	1	1	0	1	0	0	2	1	4	1	1	1	1	1	1	1	1	1	1	0	1	0	0	0	0	1	0	0	1	4	4	4	4	2	5	4	3	3	3	1	4	4	4	4	1	2	1	3	1
0	1	1	0	1	0	0	2	1	4	1	0	1	1	1	0	1	1	1	1	0	1	1	0	0	0	1	0	0	1	4	4	4	4	4	4	4	3	4	4	0	4	4	3	4	4	1	1	1	3
0	1	1	0	1	0	0	2	1	4	0	1	0	1	0	0	1	1	1	1	0	1	0	1	0	0	1	0	0	1	4	4	2	4	2	4	4	4	4	4	0	1	4	3	1	1	1	1	1	4
0	1	1	0	1	1	0	2	1	4	1	0	1	1	1	1	1	0	1	1	1	1	1	0	0	1	0	0	0	1	4	4	2	4	2	4	4	4	4	4	0	4	4	4	4	1	1	1	3	4
0	1	1	0	1	1	0	2	1	4	1	0	1	1	1	1	1	0	1	1	1	1	1	0	0	1	0	0	0	1	4	4	2	4	2	4	4	4	4	4	0	4	4	4	4	1	1	1	3	4
0	1	1	0	1	1	0	2	1	4	1	0	1	1	1	1	1	0	1	1	1	1	1	0	0	1	0	0	0	1	4	4	2	4	2	4	4	4	4	4	0	4	4	4	4	1	1	1	3	4
1	1	1	0	0	0	0	1	1	4	1	0	0	1	0	0	1	1	1	1	0	1	0	0	1	0	0	1	1	0	4	4	2	4	2	4	4	4	4	3	1	3	2	3	4	1	2	1	1	2
1	1	1	0	0	0	0	1	1	4	0	0	0	1	0	0	1	1	1	0	1	1	1	0	1	1	0	1	1	0	4	4	2	4	2	4	4	4	4	4	0	2	3	3	4	1	2	1	1	1
1	1	1	0	0	0	0	1	1	4	0	0	0	1	0	0	1	1	1	0	1	1	1	0	1	1	0	1	1	0	4	4	2	4	2	4	4	4	4	4	0	2	3	3	4	1	2	1	1	1
1	1	1	0	0	0	0	1	1	4	1	0	0	1	0	0	1	1	1	1	0	1	0	0	1	0	0	1	1	0	4	4	2	4	2	4	4	4	4	3	1	3	2	3	4	1	2	1	1	2
0	1	1	0	1	1	0	2	1	3	1	0	1	1	1	1	1	0	1	1	1	1	1	0	0	1	0	0	0	1	4	4	2	4	2	2	4	4	4	4	0	4	4	4	4	1	1	1	3	4
0	1	1	0	1	1	0	2	1	3	1	0	1	1	1	1	1	0	1	1	1	1	1	0	0	1	0	0	0	1	4	4	2	4	2	2	4	4	4	4	0	4	4	4	4	1	1	1	3	4
0	1	1	0	1	1	0	2	1	3	1	0	1	1	1	1	1	0	1	1	1	1	1	0	0	1	0	0	0	1	4	4	2	4	2	2	4	4	4	4	0	4	4	4	4	1	1	1	3	4
1	1	1	0	0	0	0	1	1	4	0	0	0	1	0	0	1	1	1	1	1	1	1	1	1	1	0	1	1	0	4	4	4	4	4	4	4	4	4	4	0	1	4	1	4	1	2	1	1	1
1	1	1	0	0	0	0	1	1	4	1	0	0	1	0	0	1	1	1	1	1	1	1	1	1	1	0	1	1	0	4	4	4	4	4	4	4	4	4	4	0	1	4	1	4	1	2	1	1	1
1	1	1	0	0	0	0	1	1	4	1	0	0	0	0	0	1	1	1	1	1	1	0	0	1	1	0	1	1	0	4	4	2	4	4	4	4	4	4	4	1	3	2	3	4	1	2	1	1	2
1	1	1	0	0	0	0	1	1	4	0	0	0	1	0	0	1	1	1	1	1	1	1	1	1	1	0	1	1	0	4	4	4	4	4	4	4	4	4	4	0	1	4	1	4	1	2	1	1	1
1	1	1	0	0	0	0	1	1	4	1	0	0	1	0	0	1	1	1	1	1	1	1	1	1	1	0	1	1	0	4	4	4	4	4	4	4	4	4	4	0	1	4	1	4	1	2	1	1	1
1	1	1	1	1	1	0	2	1	1	1	1	1	1	1	1	1	1	1	1	1	1	1	0	1	1	1	1	1	1	4	4	4	4	4	4	4	4	4	4	0	4	4	4	3	1	1	3	4	4
1	1	1	1	1	1	0	2	1	1	1	1	1	1	1	1	1	1	1	1	1	1	1	1	1	1	1	1	1	1	4	4	4	4	4	4	3	4	4	4	0	3	4	3	3	1	1	3	2	3
1	1	1	1	1	1	0	2	1	4	1	1	1	1	1	1	1	1	1	1	1	1	1	1	1	1	1	1	1	1	4	4	4	4	4	4	4	4	4	3	0	1	3	3	3	1	2	2	1	1
1	1	1	1	1	1	0	2	1	1	1	1	1	1	1	1	1	1	1	1	1	1	1	1	1	1	1	1	1	1	4	4	4	4	4	4	3	4	4	4	0	3	4	3	3	1	1	3	2	3
1	1	1	1	0	1	1	1	1	4	0	0	0	1	1	0	1	1	0	0	0	0	1	1	0	0	0	0	0	1	4	4	2	4	2	5	4	4	4	4	0	4	3	4	4	1	4	2	1	3
1	1	1	1	0	1	1	1	1	4	1	1	1	1	1	0	1	1	0	0	0	0	1	0	0	0	0	0	0	1	4	4	4	4	2	4	4	4	4	4	0	4	3	2	3	1	2	3	1	3
1	1	1	1	0	1	1	1	1	4	0	0	0	1	1	0	1	1	0	0	0	0	1	1	0	0	0	0	0	1	4	4	2	4	2	5	4	4	4	4	0	4	3	4	4	1	4	2	1	3
1	1	1	1	0	1	1	1	1	4	1	1	1	1	1	0	1	1	0	0	0	0	1	0	0	0	0	0	0	1	4	4	4	4	2	4	4	4	4	4	0	4	3	2	3	1	2	3	1	3
1	1	1	0	1	1	0	2	1	2	1	0	0	1	0	0	1	0	1	1	1	1	1	1	0	1	0	0	1	1	4	1	4	2	4	4	4	5	4	5	1	4	4	4	3	1	1	3	3	1
1	1	1	0	1	1	0	2	1	2	1	0	0	1	1	1	1	0	1	1	1	1	1	1	0	1	0	0	1	1	4	1	4	2	4	4	4	5	4	5	1	4	4	4	3	1	1	3	3	1
1	1	1	0	1	1	0	2	1	2	1	0	0	1	1	0	1	0	1	1	1	1	0	1	0	1	0	0	1	1	4	1	5	4	2	4	3	5	4	2	0	2	3	4	3	1	1	2	1	1
1	1	1	0	1	1	0	2	1	2	1	0	0	1	0	0	1	0	1	1	1	1	1	1	0	1	0	0	1	1	4	4	4	2	4	4	4	4	4	4	0	1	4	1	4	1	2	1	1	1
1	1	1	0	1	1	0	2	1	2	1	0	1	1	1	1	1	1	1	1	1	1	0	1	0	1	0	0	1	1	4	3	2	2	4	4	4	4	4	4	0	4	4	4	4	1	1	3	3	4
1	1	1	0	1	1	0	2	1	2	1	0	0	1	0	0	1	0	1	1	1	1	1	1	0	1	0	0	1	1	4	3	2	2	2	4	4	4	4	4	0	4	4	4	4	1	1	3	3	4
1	1	1	0	1	1	0	2	1	2	1	0	0	1	0	0	1	0	1	1	1	1	1	1	0	1	0	0	1	1	4	3	2	2	2	4	4	4	4	4	0	2	3	2	3	3	4	4	2	2
1	1	1	0	1	1	0	2	1	2	1	0	0	1	0	0	1	0	1	1	1	1	1	1	0	1	0	0	1	1	4	3	2	2	2	4	4	4	4	4	0	2	3	2	3	3	4	4	2	2
1	1	1	0	1	1	0	2	1	2	1	0	0	1	0	0	1	0	1	1	1	1	1	1	0	1	0	0	1	1	4	3	2	2	2	4	4	4	4	4	0	4	4	4	4	1	1	3	3	4
1	1	1	0	1	1	0	2	1	2	1	0	0	1	0	0	1	0	1	1	1	1	1	1	0	1	0	0	1	1	4	1	4	2	4	4	4	5	4	5	1	4	4	4	3	1	1	3	3	1
1	1	1	0	1	1	0	2	1	2	1	0	0	1	1	1	1	0	1	1	1	1	1	1	0	1	0	0	1	1	4	1	4	2	4	4	4	5	4	5	1	4	4	4	3	1	1	3	3	1
1	1	1	0	1	1	0	2	1	2	1	0	0	1	1	0	1	0	1	1	1	1	0	1	0	1	0	0	1	1	4	1	5	4	2	4	3	5	4	2	0	2	3	4	3	1	1	2	1	1
1	1	1	1	0	1	1	1	1	4	1	0	1	1	1	0	1	1	0	0	0	0	1	0	0	0	0	0	0	1	4	4	2	4	4	4	4	4	4	4	0	3	2	3	4	1	2	1	1	2
1	1	1	1	0	1	1	1	1	4	1	0	1	1	1	0	1	1	0	0	0	0	1	0	0	0	0	0	0	1	4	4	2	4	4	4	4	4	4	4	0	3	2	3	4	1	2	1	1	2
1	1	1	1	0	1	1	1	1	4	0	0	0	1	1	0	1	1	0	0	0	0	1	1	0	0	0	0	0	1	4	4	4	4	2	5	4	4	4	4	0	4	4	3	4	4	1	1	1	3
1	1	1	1	0	1	1	1	1	4	1	0	1	1	0	0	1	1	0	0	0	0	1	1	0	0	0	0	0	1	4	4	4	4	2	5	5	4	3	4	0	4	3	2	2	1	3	3	1	3
1	1	1	1	0	1	1	1	1	4	1	0	1	1	1	0	1	1	0	0	0	0	1	0	0	0	0	0	0	1	4	4	2	4	4	4	4	4	4	4	0	3	2	3	4	1	2	1	1	2
1	1	1	1	0	1	1	1	1	4	1	0	1	1	1	0	1	1	0	0	0	0	1	0	0	0	0	0	0	1	4	4	2	4	4	4	4	4	4	4	0	3	2	3	4	1	2	1	1	2
1	1	1	1	0	1	1	1	1	4	0	0	0	1	1	0	1	1	0	0	0	0	1	1	0	0	0	0	0	1	4	4	4	4	2	5	4	4	4	4	0	4	4	3	4	4	1	1	1	3
1	1	1	1	0	1	1	1	1	4	1	0	1	1	0	0	1	1	0	0	0	0	1	1	0	0	0	0	0	1	4	4	4	4	2	5	5	4	3	4	0	4	3	2	2	1	3	3	1	3
1	1	1	1	0	1	1	1	1	4	1	0	1	1	1	0	1	1	0	0	0	0	1	0	0	0	0	0	0	1	4	4	2	4	4	4	4	4	4	4	0	3	2	3	4	1	2	1	1	2
1	1	1	1	0	1	1	1	1	4	1	0	1	1	1	0	1	1	0	0	0	0	1	0	0	0	0	0	0	1	4	4	2	4	4	4	4	4	4	4	0	3	2	3	4	1	2	1	1	2
1	1	1	0	1	1	0	2	1	2	0	0	1	1	1	1	1	1	1	1	1	1	1	1	1	1	1	1	1	1	4	4	5	2	4	4	4	4	4	4	0	4	4	4	3	1	1	1	3	1
1	1	1	0	1	1	0	2	1	2	1	0	0	1	0	0	1	0	1	1	1	1	0	1	0	1	0	0	1	1	4	1	4	2	4	4	5	4	4	4	1	4	4	4	3	1	1	3	3	1
1	1	1	0	1	1	0	2	1	2	1	0	1	1	1	0	1	0	1	1	1	1	1	1	0	1	0	0	1	1	4	1	5	2	4	4	5	5	4	5	1	4	4	4	3	1	1	3	3	1
1	1	1	0	1	1	0	2	1	2	1	0	0	1	1	0	1	0	1	1	1	1	1	1	0	1	0	0	1	1	4	1	4	2	4	4	5	5	4	3	1	4	4	4	3	1	1	3	3	1
1	1	1	0	1	1	0	2	1	2	1	0	0	1	0	0	1	0	1	1	1	1	0	1	0	1	0	0	1	1	4	1	4	2	4	4	5	4	4	4	1	4	4	4	3	1	1	3	3	1
1	1	1	0	1	1	0	2	1	2	1	0	1	1	1	0	1	0	1	1	1	1	1	1	0	1	0	0	1	1	4	1	5	2	4	4	5	5	4	5	1	4	4	4	3	1	1	3	3	1
1	1	1	0	1	1	0	2	1	2	1	0	0	1	1	0	1	0	1	1	1	1	1	1	0	1	0	0	1	1	4	1	4	2	4	4	5	5	4	3	1	4	4	4	3	1	1	3	3	1
0	1	1	1	1	1	0	2	1	1	1	0	0	1	0	1	1	1	1	1	1	1	1	1	0	1	0	0	0	1	4	4	4	4	2	4	4	4	4	4	0	4	4	4	2	1	1	3	3	4
0	1	1	1	1	1	0	2	1	1	1	0	1	1	1	1	1	1	1	1	1	1	1	1	0	1	0	1	0	1	4	4	4	4	4	5	5	4	3	3	0	4	3	2	2	1	3	3	1	3
0	1	1	1	1	1	0	2	1	1	1	0	1	1	1	1	1	1	1	1	1	1	1	1	0	1	0	1	0	1	4	4	4	4	4	5	5	4	3	3	0	4	3	2	2	1	3	3	1	3
0	1	1	0	1	1	0	2	1	1	1	0	0	1	1	1	1	1	1	1	1	1	1	0	1	1	1	1	1	1	4	4	2	4	2	2	4	4	4	4	0	4	4	4	4	1	1	1	3	4
0	1	1	0	1	1	0	2	1	2	1	1	1	1	0	1	1	0	1	1	1	1	1	1	0	1	0	0	0	1	4	4	2	4	2	2	4	4	4	4	0	4	4	4	4	1	1	1	3	4
0	1	1	0	1	1	0	2	1	3	1	1	1	1	0	1	1	0	1	1	1	1	1	1	0	1	0	0	0	1	4	4	2	4	2	2	4	4	4	4	0	4	4	4	2	1	1	2	4	4
0	1	1	0	1	1	0	2	1	2	1	1	1	1	0	1	1	0	1	1	1	1	1	1	0	1	0	0	0	1	4	4	2	4	2	2	4	4	4	4	0	4	4	4	4	1	1	1	3	4
0	1	1	0	1	1	0	2	1	2	1	1	1	1	0	1	1	0	1	1	1	1	1	1	0	1	0	0	0	1	4	4	2	4	2	2	4	4	4	4	0	4	4	4	4	1	1	1	3	4
0	1	1	0	1	1	0	2	1	4	1	0	1	1	1	1	1	0	1	1	1	1	1	0	0	1	0	0	0	1	4	4	2	4	4	2	4	4	4	4	0	4	4	4	4	1	1	1	1	4
0	1	1	0	1	1	0	2	1	1	1	0	1	1	1	1	1	1	1	1	1	1	1	1	0	1	0	0	0	1	4	5	4	4	4	2	3	5	4	4	1	4	4	1	4	1	1	4	4	4
0	1	1	0	1	1	0	2	1	4	1	0	1	1	1	1	1	0	1	1	1	1	1	0	0	1	0	0	0	1	4	4	2	4	4	2	4	4	4	4	0	4	4	4	4	1	1	1	1	4
0	1	1	0	1	1	0	2	1	1	1	0	1	1	1	1	1	1	1	1	1	1	1	1	0	1	0	0	0	1	4	5	4	4	4	2	3	5	4	4	1	4	4	1	4	1	1	4	4	4
0	1	1	0	1	1	0	2	1	4	1	0	1	1	1	1	1	0	1	1	1	1	1	0	0	1	0	0	0	1	4	4	2	4	4	2	4	4	4	4	0	4	4	4	4	1	1	1	1	4
0	1	1	0	1	1	0	2	1	1	0	0	1	0	0	0	0	0	1	1	1	1	0	0	0	1	0	0	1	1	4	2	2	4	4	4	4	2	4	4	1	4	4	4	2	1	1	2	4	4
0	1	1	0	1	1	0	2	1	1	0	0	1	0	0	0	0	0	1	1	1	1	0	0	0	1	0	0	1	1	4	2	2	4	4	4	4	2	4	4	1	4	4	4	2	1	1	2	4	4
1	1	1	0	1	1	0	2	1	1	1	1	1	1	1	1	1	1	1	1	1	1	1	1	0	1	0	0	0	1	4	4	2	4	2	2	4	4	4	4	0	4	4	4	4	1	1	1	3	4
1	1	1	0	1	1	0	2	1	2	1	1	1	1	0	0	1	1	1	1	1	1	1	1	1	1	0	1	1	0	4	4	2	4	2	4	4	4	4	4	0	1	4	1	4	1	2	1	1	1
1	1	1	0	1	1	0	2	1	1	1	1	1	1	1	1	1	1	1	1	1	1	1	1	0	1	0	0	0	1	4	4	2	4	2	2	4	4	4	4	0	4	4	4	4	1	1	1	3	4
1	1	1	0	1	1	0	2	1	2	1	1	1	1	0	0	1	1	1	1	1	1	1	1	1	1	0	1	1	0	4	4	2	4	2	4	4	4	4	4	0	1	4	1	4	1	2	1	1	1
1	1	1	0	1	1	0	2	1	1	1	1	1	1	1	1	1	1	1	1	1	1	1	1	0	1	0	0	0	1	4	4	2	4	2	2	4	4	4	4	0	4	4	4	4	1	1	1	3	4
1	1	1	0	1	1	0	2	1	2	1	1	1	1	0	0	1	1	1	1	1	1	1	1	1	1	0	1	1	0	4	4	2	4	2	4	4	4	4	4	0	1	4	1	4	1	2	1	1	1
0	1	1	0	1	1	0	2	1	2	0	0	1	0	0	0	0	0	1	1	1	1	0	0	0	1	0	0	1	1	5	4	2	4	4	4	5	5	4	4	1	4	4	4	2	1	1	2	4	4
0	1	1	0	1	1	0	2	1	2	0	0	1	0	0	0	0	0	1	1	1	1	0	0	0	1	0	0	1	1	5	4	2	4	4	4	5	5	4	4	1	4	4	4	2	1	1	2	4	4
1	1	1	0	1	1	0	2	1	3	1	0	1	0	0	0	1	1	1	1	1	1	1	0	1	1	0	1	1	1	5	4	2	4	4	4	4	5	4	4	1	4	4	4	3	1	1	3	1	1
1	1	1	0	1	1	0	2	1	3	1	0	1	0	0	0	1	1	1	1	1	1	1	0	1	1	0	1	1	1	5	4	2	4	4	4	4	5	4	4	1	4	4	4	3	1	1	3	1	1
1	1	1	0	1	1	0	2	1	3	1	0	1	0	0	0	1	1	1	1	1	1	1	0	1	1	0	1	1	1	5	4	2	4	4	4	4	5	4	4	1	4	4	4	3	1	1	3	1	1
1	1	1	1	1	1	1	2	1	1	1	1	0	1	0	0	1	0	0	0	1	1	1	0	0	0	0	0	0	1	4	4	2	4	2	4	4	4	4	4	0	4	4	4	4	1	1	3	3	4
1	1	1	1	1	1	1	2	1	1	1	1	0	1	0	0	1	0	0	0	1	1	1	0	0	0	0	0	0	1	4	4	2	4	2	4	4	4	4	4	0	4	4	4	4	1	1	3	3	4
1	1	1	1	1	1	1	2	1	3	1	1	0	1	0	0	1	0	0	0	1	1	1	0	0	0	0	0	0	1	4	4	2	4	2	4	4	4	4	4	0	1	4	1	4	1	2	1	1	1
1	1	1	1	1	1	1	2	1	3	1	1	0	1	0	0	1	0	0	0	1	1	1	0	0	0	0	0	0	1	4	4	2	4	2	4	4	4	4	4	0	1	4	1	4	1	2	1	1	1
1	1	1	1	1	1	1	2	1	1	1	1	0	1	0	0	1	0	0	0	1	1	1	0	0	0	0	0	0	1	4	4	2	4	2	4	4	4	4	4	0	4	4	4	4	1	1	3	3	4
1	0	1	0	1	1	1	2	1	1	1	1	1	1	1	1	1	1	0	1	0	1	1	1	1	1	0	0	1	0	4	4	2	4	2	4	4	4	4	4	1	3	2	3	4	1	2	1	1	2
1	0	1	0	1	1	1	2	1	3	1	1	0	0	0	1	1	1	0	1	0	1	1	1	1	1	0	0	1	0	5	4	2	4	2	4	4	4	4	3	0	3	2	3	4	1	2	1	1	2
1	0	1	0	1	1	1	2	1	3	1	1	0	0	0	1	1	1	0	1	0	1	1	1	1	1	0	0	1	0	5	4	2	4	2	4	4	4	4	3	0	3	2	3	4	1	2	1	1	2
1	1	1	1	1	1	1	2	1	1	1	1	0	1	0	0	1	0	0	0	1	1	1	0	0	1	0	0	0	1	4	4	4	4	4	4	4	4	4	4	1	1	4	2	3	1	2	1	1	1
1	1	1	1	1	1	1	2	1	2	1	1	0	1	0	0	1	0	0	0	1	1	1	0	0	0	0	0	0	1	5	5	4	4	4	4	4	4	4	3	1	1	4	2	3	1	2	1	1	1
1	1	1	1	1	1	1	2	1	1	1	1	1	1	0	0	1	0	0	0	1	1	1	0	0	0	0	0	0	1	5	5	4	4	4	4	4	4	4	3	1	1	4	2	3	1	2	1	1	1
1	1	1	1	1	1	1	2	1	2	1	0	0	1	0	0	1	0	0	0	1	1	1	0	0	1	0	0	0	1	5	5	4	4	2	4	4	4	4	3	1	1	4	2	3	1	2	1	1	1
1	1	1	1	1	1	1	2	1	1	1	1	0	1	0	0	1	0	0	0	1	1	1	0	0	0	0	0	0	1	5	5	4	4	2	4	4	4	4	3	1	1	4	2	3	1	2	1	1	1
1	1	1	1	1	1	1	2	1	1	1	1	0	1	0	1	0	0	0	0	1	1	1	0	0	1	0	0	0	1	4	5	2	4	4	4	5	4	4	2	0	1	4	2	3	1	2	1	1	1
1	1	1	1	1	1	1	2	2	1	1	1	0	1	0	0	1	0	0	0	1	1	0	0	0	1	0	0	0	1	4	4	4	4	2	4	3	4	4	3	0	4	4	4	3	1	4	3	2	4
1	1	1	1	1	1	1	2	2	1	1	1	0	1	0	0	1	0	0	0	1	1	1	0	0	0	0	0	0	1	4	4	4	4	2	5	4	4	4	3	1	1	4	2	3	1	2	1	1	1
1	1	1	1	1	1	1	2	1	1	1	1	0	1	0	0	1	0	0	0	1	1	1	0	0	0	0	0	0	1	4	4	4	4	4	4	4	4	4	4	0	4	3	4	4	1	4	2	1	3
1	1	1	1	1	1	1	2	1	1	1	1	0	1	0	0	1	0	0	0	1	1	1	0	0	1	0	0	0	1	4	4	4	4	4	4	4	4	4	4	0	2	4	4	2	1	1	3	1	3
1	1	1	1	1	1	1	2	1	2	1	1	0	1	0	0	1	0	0	0	1	1	1	0	0	0	0	0	0	1	5	5	4	4	4	4	4	4	4	3	1	1	4	2	3	1	2	1	1	1
1	1	1	1	1	1	1	2	1	1	1	1	1	1	0	0	1	0	0	0	1	1	1	0	0	0	0	0	0	1	5	5	4	4	4	4	4	4	4	3	1	1	4	2	3	1	2	1	1	1
1	1	1	1	1	1	1	2	1	2	1	0	0	1	0	0	1	0	0	0	1	1	1	0	0	1	0	0	0	1	5	5	4	4	2	4	4	4	4	3	1	1	4	2	3	1	2	1	1	1
1	1	1	1	1	1	1	2	1	1	1	1	0	1	0	0	1	0	0	0	1	1	1	0	0	0	0	0	0	1	5	5	4	4	2	4	4	4	4	3	1	1	4	2	3	1	2	1	1	1
1	1	1	1	1	1	1	2	1	1	1	1	0	1	0	1	0	0	0	0	1	1	1	0	0	1	0	0	0	1	4	5	2	4	4	4	5	4	4	2	0	1	4	2	3	1	2	1	1	1
1	1	1	1	1	1	1	2	2	1	1	1	0	1	0	0	1	0	0	0	1	1	0	0	0	1	0	0	0	1	4	4	4	4	2	4	3	4	4	3	0	4	4	4	3	1	4	3	2	4
1	1	1	1	1	1	1	2	2	1	1	1	0	1	0	0	1	0	0	0	1	1	1	0	0	0	0	0	0	1	4	4	4	4	2	5	4	4	4	3	1	1	4	2	3	1	2	1	1	1
1	1	1	1	1	1	1	2	1	1	1	1	0	1	0	0	1	0	0	0	1	1	1	0	0	0	0	0	0	1	4	4	4	4	4	4	4	4	4	4	0	4	3	4	4	1	4	2	1	3
1	0	1	0	1	1	1	2	1	2	0	0	0	0	0	1	1	0	0	1	0	1	1	1	1	1	0	0	1	0	5	5	2	4	4	4	5	4	4	5	0	2	4	4	2	1	1	3	1	3
1	0	1	0	1	1	1	2	1	2	1	1	0	0	0	1	1	1	0	1	0	1	1	1	1	1	0	0	1	0	4	5	4	4	2	4	4	4	4	5	0	2	4	4	2	1	1	3	1	3
1	0	1	0	1	1	1	2	1	2	0	1	0	0	0	1	1	1	0	1	0	1	1	1	1	1	0	0	1	0	5	5	4	5	4	4	4	4	4	4	0	2	4	4	2	1	1	3	1	3
1	0	1	0	1	1	1	2	1	1	1	1	0	0	0	1	1	1	0	1	0	1	1	1	1	1	0	0	1	0	3	5	2	4	4	4	4	4	4	4	0	2	4	4	4	1	1	4	4	4
1	0	1	0	1	1	1	2	1	1	1	1	0	0	0	1	1	1	0	1	0	1	1	1	1	1	0	0	1	0	3	5	2	4	4	4	4	4	4	4	0	2	4	4	4	1	1	4	4	4
1	0	1	0	1	1	1	2	1	2	0	0	0	0	0	1	1	0	0	1	0	1	1	1	1	1	0	0	1	0	5	5	2	4	4	4	5	4	4	5	0	2	4	4	2	1	1	3	1	3
1	0	1	0	1	1	1	2	1	2	1	1	0	0	0	1	1	1	0	1	0	1	1	1	1	1	0	0	1	0	4	5	4	4	2	4	4	4	4	5	0	2	4	4	2	1	1	3	1	3
1	0	1	0	1	1	1	2	1	2	0	1	0	0	0	1	1	1	0	1	0	1	1	1	1	1	0	0	1	0	5	5	4	5	4	4	4	4	4	4	0	2	4	4	2	1	1	3	1	3
0	0	1	0	1	1	0	2	1	2	1	1	0	1	0	0	1	1	1	1	1	0	1	1	1	0	0	1	1	1	4	4	4	4	2	4	4	4	4	3	1	1	3	3	3	1	2	2	1	1
0	0	1	0	1	1	0	2	1	2	1	0	0	1	0	0	1	1	1	1	1	0	1	1	1	0	0	1	1	1	4	4	2	4	2	4	4	4	4	4	1	4	4	4	4	1	1	3	3	4
0	0	1	0	1	1	0	2	1	2	1	0	0	1	0	0	1	1	1	1	1	0	0	0	0	0	0	1	1	1	4	4	2	4	2	4	4	4	4	4	1	4	4	4	4	1	1	3	3	4
0	0	1	0	1	1	0	2	1	2	1	0	0	1	0	0	1	1	1	1	1	0	1	1	1	0	0	1	1	1	4	4	2	4	2	4	4	4	4	4	1	4	4	4	4	1	1	3	3	4
0	0	1	0	1	1	0	2	1	2	1	0	0	1	0	0	1	1	1	1	1	0	0	0	0	0	0	1	1	1	4	4	2	4	2	4	4	4	4	4	1	4	4	4	4	1	1	3	3	4
0	0	1	0	1	1	0	2	1	2	1	1	0	1	0	0	1	1	1	1	1	0	1	1	1	0	0	1	1	1	4	4	4	4	2	4	4	4	4	3	1	1	3	3	3	1	2	2	1	1
0	0	1	0	1	1	0	2	1	2	1	1	0	1	0	0	1	1	1	1	1	0	1	1	1	0	0	1	1	1	5	5	5	4	4	4	5	5	4	5	1	4	4	4	2	1	1	2	2	4
0	0	1	0	1	1	0	2	1	2	1	1	0	1	0	0	1	1	1	1	1	0	1	1	1	0	0	1	1	1	5	5	4	4	2	4	5	5	4	5	1	4	4	4	2	1	1	2	2	4
0	0	1	0	1	1	0	2	1	2	1	1	0	1	1	1	1	1	1	0	1	0	1	1	1	0	0	1	1	1	5	5	4	4	2	4	4	4	4	5	1	4	4	4	2	1	1	2	2	4
0	0	1	0	1	1	0	2	1	2	1	1	0	1	0	0	1	1	1	1	1	0	1	1	1	0	0	1	1	1	4	4	5	4	2	4	5	4	4	5	1	4	4	4	2	1	1	2	2	4
0	0	1	0	1	1	0	2	1	2	1	0	0	1	0	0	1	1	1	1	1	0	1	1	1	0	0	1	1	1	4	4	2	4	2	4	4	4	4	4	0	4	4	4	3	1	1	3	3	1
0	0	1	0	1	1	0	2	1	2	1	0	0	1	0	0	1	1	1	1	1	0	1	1	1	0	0	1	1	1	4	4	2	4	2	4	4	4	4	4	0	4	4	4	3	1	1	3	3	1
0	0	1	0	1	1	0	2	1	2	1	1	0	1	0	0	1	1	1	1	1	0	1	1	1	0	0	1	1	1	5	5	5	4	4	4	5	5	4	5	1	4	4	4	2	1	1	2	2	4
0	0	1	0	1	1	0	2	1	2	1	1	0	1	0	0	1	1	1	1	1	0	1	1	1	0	0	1	1	1	5	5	4	4	2	4	5	5	4	5	1	4	4	4	2	1	1	2	2	4
0	0	1	0	1	1	0	2	1	2	1	1	0	1	1	1	1	1	1	0	1	0	1	1	1	0	0	1	1	1	5	5	4	4	2	4	4	4	4	5	1	4	4	4	2	1	1	2	2	4
0	0	1	0	1	1	0	2	1	2	1	1	0	1	0	0	1	1	1	1	1	0	1	1	1	0	0	1	1	1	4	4	5	4	2	4	5	4	4	5	1	4	4	4	2	1	1	2	2	4
1	1	1	1	0	1	1	1	1	4	0	1	1	0	0	0	0	1	0	1	1	0	1	1	0	1	1	0	0	0	4	3	2	4	2	3	3	2	4	4	0	2	3	2	3	3	4	4	2	2
1	1	1	1	0	1	1	1	1	4	0	1	1	0	0	0	0	1	0	1	1	0	1	0	1	1	1	0	0	0	4	3	2	4	4	3	3	2	4	4	0	2	3	2	3	3	4	4	2	2
1	1	1	1	0	1	1	1	1	4	1	1	1	0	0	0	0	1	0	1	1	0	1	1	1	1	1	0	0	0	4	3	4	4	4	3	3	2	4	4	0	2	3	2	3	3	4	4	2	2
1	1	1	1	0	1	1	1	1	4	1	1	1	0	0	0	0	1	0	1	1	0	1	1	1	1	1	0	0	0	4	3	4	4	4	3	3	2	4	4	0	2	3	2	3	3	4	4	2	2
1	1	1	1	0	1	1	1	1	4	1	1	1	0	0	0	0	1	0	1	0	0	0	1	1	1	1	0	0	0	4	3	1	4	4	3	3	2	4	4	0	2	3	2	3	3	4	4	2	2
1	1	1	1	0	1	1	1	1	4	1	1	1	0	0	0	0	1	0	1	1	0	1	1	0	1	1	0	0	0	4	3	4	4	2	3	3	2	4	4	1	4	4	2	3	1	2	3	1	3
1	1	1	1	0	1	1	1	1	4	1	0	0	0	0	0	0	1	0	1	1	0	0	0	0	1	1	0	0	0	4	3	4	4	4	3	3	2	4	4	0	2	3	3	4	1	2	1	1	1
1	1	1	1	0	1	1	1	1	4	1	1	1	0	0	0	0	1	0	1	1	0	1	1	1	1	1	0	0	0	4	3	2	4	4	2	3	2	4	4	0	4	4	3	1	1	2	1	4	1
1	1	1	1	0	1	1	1	1	4	0	1	1	0	0	0	0	1	0	1	1	0	0	0	0	0	1	0	0	0	4	3	2	4	2	3	3	2	4	4	1	4	4	3	1	1	2	1	4	1
1	1	1	1	0	1	1	1	1	4	1	1	1	0	0	0	0	1	0	1	1	0	0	0	0	1	1	0	0	0	4	3	2	4	4	3	3	2	4	4	0	1	4	3	2	1	1	1	1	1
1	1	1	1	0	1	1	1	1	4	1	1	1	0	0	0	0	1	0	1	1	0	0	0	0	1	1	0	0	0	4	3	2	4	4	3	3	2	4	4	0	1	4	3	2	1	1	1	1	1
1	1	1	1	0	1	1	1	1	4	0	1	1	0	0	0	0	1	0	1	1	0	0	0	0	0	1	0	0	0	4	3	2	4	2	3	3	2	4	4	1	4	4	3	1	1	2	1	4	1
1	1	1	1	0	1	1	1	1	4	0	1	1	0	0	0	0	1	0	1	1	0	1	0	1	1	1	0	0	0	4	3	2	4	4	3	3	2	4	4	0	2	3	2	3	3	4	4	2	2
1	1	1	1	0	1	1	1	1	4	1	1	1	0	0	0	0	1	0	1	1	0	1	1	1	1	1	0	0	0	4	3	4	4	4	3	3	2	4	4	0	2	3	2	3	3	4	4	2	2
1	1	1	1	0	1	1	1	1	4	1	1	1	0	0	0	0	1	0	1	1	0	1	1	1	1	1	0	0	0	4	3	4	4	4	3	3	2	4	4	0	2	3	2	3	3	4	4	2	2
1	1	1	1	0	1	1	1	1	4	1	1	1	0	0	0	0	1	0	1	0	0	0	1	1	1	1	0	0	0	4	3	1	4	4	3	3	2	4	4	0	2	3	2	3	3	4	4	2	2
1	1	1	1	0	1	1	1	1	4	1	1	1	0	0	0	0	1	0	1	1	0	1	1	0	1	1	0	0	0	4	3	4	4	2	3	3	2	4	4	1	4	4	2	3	1	2	3	1	3
1	0	1	1	1	1	1	2	1	4	0	1	1	1	0	1	1	0	1	1	0	0	1	1	1	0	1	1	1	1	3	4	2	4	2	4	4	4	4	2	0	2	2	3	1	1	1	1	1	2
1	0	1	1	1	1	1	2	1	4	0	0	1	1	0	1	1	0	1	1	0	0	0	1	1	0	1	1	1	1	3	1	2	4	2	5	3	5	4	2	1	3	3	2	3	1	1	4	1	1
1	0	1	1	1	1	1	2	1	4	0	0	1	1	0	1	1	0	1	1	0	0	0	1	1	0	1	1	1	1	3	1	2	4	2	5	3	5	4	2	1	3	3	2	3	1	1	4	1	1
0	1	1	1	1	1	0	2	1	3	1	1	0	0	0	1	1	1	1	1	1	1	1	1	1	1	1	1	1	1	5	4	2	4	2	2	4	4	4	4	1	4	4	4	3	1	1	3	4	4
0	1	1	1	1	1	0	2	1	1	1	0	1	1	1	1	1	1	1	1	1	1	1	1	1	1	1	1	1	1	5	4	4	4	2	4	4	4	4	4	1	4	4	4	3	1	1	3	4	4
0	1	1	1	1	1	0	2	1	3	1	1	0	0	0	1	1	1	1	1	1	1	1	1	1	1	1	1	1	1	5	4	2	4	2	2	4	4	4	4	1	4	4	4	3	1	1	3	4	4
0	1	1	1	1	1	0	2	1	1	1	0	1	1	1	1	1	1	1	1	1	1	1	1	1	1	1	1	1	1	5	4	4	4	2	4	4	4	4	4	1	4	4	4	3	1	1	3	4	4
1	0	1	1	1	1	1	2	1	4	0	1	1	1	0	1	1	0	1	1	0	0	0	0	0	0	1	1	1	1	3	4	2	4	4	5	4	4	4	4	0	4	4	4	4	1	2	4	3	4
0	1	1	1	1	1	0	2	1	1	1	1	1	1	1	1	1	1	1	1	1	1	1	1	1	1	1	1	1	1	4	4	4	4	4	4	4	4	4	4	1	4	4	4	3	1	1	3	4	4
0	1	1	1	1	1	0	2	1	1	1	1	1	1	1	1	1	1	1	1	1	1	1	1	1	1	1	1	1	1	4	4	4	4	4	4	4	4	4	4	1	4	4	4	3	1	1	3	4	4
0	1	1	1	1	1	0	2	1	1	1	1	1	1	1	1	1	1	1	1	1	1	1	1	1	1	1	1	1	1	4	4	4	4	4	4	4	4	4	4	1	4	4	4	3	1	1	3	4	4
[truncated: 1 more columns]
